# Supplementary material for: Development of a Simple and Accurate Molecular Protocol Using 16SrRNA for Species-Specific Identification of Achromobacter spp
Source: Pathogens. 2025 Mar 12;14(3):271. doi: 10.3390/pathogens14030271 (PMC11945698; doi:10.3390/pathogens14030271)
Supplement: Supplementary file 1 [file pathogens-14-00271-s001.zip]

Archive with 1 entries (1 files):
- pathogens-3470384-supplementary.pdf
